# Supplementary material for: Prostate-Specific Antigen Decline Rate in the First Month Is a Timely Predictive Factor for Biochemical Recurrence After Robot-Assisted Radical Prostatectomy
Source: Cancers (Basel). 2025 Mar 12;17(6):961. doi: 10.3390/cancers17060961 (PMC11940538; doi:10.3390/cancers17060961)
Supplement: Supplementary file 1 [file cancers-17-00961-s001.zip]

Archive with 1 entries (1 files):
- cancers-3480760-supplementary.pdf
